# Supplementary material for: The role of neonatal kisspeptin in long-term social behavior in mammals
Source: Commun Biol. 2025 Jul 22;8:1085. doi: 10.1038/s42003-025-08478-x (PMC12284216; doi:10.1038/s42003-025-08478-x)
Supplement: Supplementary file 4 — Supplementary Data [file 42003_2025_8478_MOESM4_ESM.csv]

		Figure	1	2	2	2	2	2	2	2	2	3	3	3	3	3	4	4	4	4	4	4	5	5	5	5	5	5	5	6	6	6	6	6	6
ID	Sex	Treatment	Testosterone_P0	Principal Frequency (kHz)P6	Peak Freq (kHz)P6	Low Freq (kHz)P6	High Freq (kHz)P6	Principal Frequency (kHz)P29	Peak Freq (kHz)P29	Low Freq (kHz)P29	High Freq (kHz)P29	Pounce	Pin	Box	Average Play P29	Number of call P29	Total Distance	Mean Speed	TimeinCenter	Durationmean_grooming	Durationmean_sup.rearing	Durationmean_unsup.rearing	No.Mounts	No.Intromissions	Lat.mount	Lat.Intro	Hops&Darts	Solicitations	Lordosis	Testosterone_P60	Kiss1R	GnRH	FSH	LH	LH/FSH ration
2560.6	male	veh		64.16775346	64.15289	61.31859036	66.30896										4353.97	7.256616667	82.72	11.375	1.407	1.52										6.165608	33.75304	2251.472	66.70428
2639.1	male	veh		54.14479885	54.0115	51.69924499	55.99463	64.103	64.752	59.482	71.358	23	8	3	11.33333	2668	1027.17	1.71195	2.44	1.467	1.76	1.115	23	14	264.128	348.42				2722.108		4.436903	59.6028	2520.858	42.29429
2639	male	veh		61.3685584	61.31731	58.75921457	63.47227	64.103	64.752	59.482	71.358	22	8	3	11	2668	2853.19	4.755316667	22.52	0	1.725	1.12	11	0	420.471	1200				1953.36		5.364026	38.24724	2431.639	63.57685
2660	male	veh						67.564	68.02	61.642	75.474	10	4	0	4.666667	1763	1719.55	2.865916667	9.68	4.433	0.91	0.394	16	14	96.085	213.544
2660.1	male	veh						67.564	68.02	61.642	75.474	10	3	0	4.333333	1763	3285.37	5.475616667	85.47	2.557	1.451	1.593	18	13	171.835	530.713				1560.343		4.905236	49.22468	1146.217	23.28542
2660.2	male	veh		60.58634995	60.4752	58.16668891	62.51758	62.201	62.618	57.564	72.073	27	9	2	12.66667	2908	3568.52	5.947533333	73.33	5.066	1.428	1.43	17	9	230.56	400.557				1268.885	2.59173	13.56665	40.61433	2687.14	66.16237
2660.3	male	veh		51.92252292	51.68564	50.02897509	53.64655	62.201	62.618	57.564	72.073	19	5	2	8.666667	2908	2912.18	4.853633333	67.24	3.928	1.207	1.716	19	11	240.567	414.689				627.5249	3.931156	4.816502	54.47572	3380.755	62.05984
2666.3	male	veh						71.698	72.382	66.826	79.552	16	6	1	7.666667	1914	911.25	1.51875	21.54	13.19	1.357	1.821	12	7	344.5	344.503				1395.659		6.780906	27.84178	1010.403	36.29088
2666.4	male	veh		60.00440601	59.89891	57.45253605	62.02654	71.698	72.382	66.826	79.552	12	7	1	6.666667	1914	873.26	1.455433333	47.6	10.847	1.587	2.246	21	8	423.961	441.128				1279.918	5.711902	6.165608	39.14826	2349.423	60.01347
2666.5	male	veh						67.55	68.118	63.801	73.45	13	6	1	6.666667	2240	730.28	1.217133333	6.2	6.725	1.802	1.231	22	12	84.176	92.801				1438.595	12.05026	6.988959	51.32569	2269.986	44.22709
2666.6	male	veh		59.86243521	60.20773	57.60687435	61.30665	67.55	68.118	63.801	73.45	11	3	1	5	2240	1015.4	1.692333333	23.24	8.929	1.912	1.361	27	11	78.109	88.464				1515.294	5.258459	4.277624	38.06021	1864.934	48.99957
2561.1	female	veh		50.58779548	51.17678	47.91618496	53.00215	67.192	67.019	61.794	77.345	9	6	2	5.666667	2738	3692.68	6.154466667	83.48	4.303	1.624	1.263					19	29	34	538.3677		5.822945	62.41375	1965.908	31.49799
2561.2	female	veh		66.17183885	66.32436	63.10344579	68.48401	67.192	67.019	61.794	77.345	18	8	2	9.333333	2738	2383.8	3.973	126.84	6.708	1.993	1.767					8	19	18	673.4966
2576.4	female	veh		49.44102406	49.51563	46.88619031	51.2057	68.834	69.432	63.662	77.027	15	4	1	6.666667	2367				2.759	1.512	2.406					6	13	26		0.77021	5.289838	49.96039	2296.162	45.95965
2576.5	female	veh		60.64624721	60.47059	57.85485091	62.69402	68.834	69.432	63.662	77.027	19	4	1	8	2367	1844.04	3.0734	3.28	4.716	1.745	0.7					14	14	28	3126.519	1.156413	5.882504	30.71364	1554.912	50.6261
2577.6	female	veh		59.73187683	60.01567	56.68241439	62.26597	64.693	64.625	59.015	74.884	21	3	2	9.666667	3408	1433.12	2.388533333	9.52	6.074	1.454	2.645
2577.7	female	veh		62.79128791	63.52349	59.40648682	66.1044	64.693	64.625	59.015	74.884	20	6	2	9.333333	3408	6336.79	10.56131667	4.08	5.745	2.49	1.566
2641.2	female	veh		50.23464536	50.42456	47.89983539	51.80602	67.58	67.857	62.572	75.999	21	5	0	8.666667	2242	3120.35	5.200583333	42	3.333	1.722	1.353					34	18	35	786.6876		4.031777	28.7469	2296.162	79.87512
2641.3	female	veh						67.58	67.857	62.572	75.999	15	7	0	7.333333	2242	2610.18	4.3503	46.72	18.852	2.13	1.439					16	15	29	857.9688		6.090928	28.7469	2193.236	76.29468
2667.7	female	veh															837.7	1.396166667	21.71	13.267	1.876	1.538					7	4	26	776.9105		3.340732	34.25308	1665.642	48.62751
2667.8	female	veh															833.56	1.389266667	7.64	6.775	1.584	0.885					21	9	50	1132.461	0.19331	9.95161	52.66373	2088.072	39.64914
2667.9	female	veh		51.5597588	51.59132	49.64533609	52.8515										810.87	1.35145	17.12	10.679	1.308	2.065					8	9	11	856.3441	0.733554	2.67341	41.41856	2767.542	66.8189
2560	male	Kp234		53.82618934	54.01249	51.39122464	55.90639	69.955	70.516	63.318	80.51	10	5	1	5.333333	2728	3274.35	5.45725	101.88	9.139	2.371	1.632
2560.3	male	Kp234		56.64172771	56.50969	53.20206289	59.28447	69.955	70.516	63.318	80.51	18	7	1	8.666667	2728	4324.33	7.207216667	13.24	5.849	2.504	1.292	32	25	30.367	66.067				2182.892	3.537373
2575.3	male	kp234		53.55998011	54.14844	50.27835888	55.84459										4042.07	6.736783333	18.2	0	1.546	1.855	6	0	498.604	1200				1302.272		10.87558	51.83137	2129.518	41.08551
2640.4	male	Kp234		52.41569176	52.31507	50.96876812	53.43307	68.217	68.003	62.668	76.115	6	1	0	2.333333	2208	4460.18	7.433633333	8.52	4.555	1.58	1.271	17	5	117.568	371.436				1294.777	0.673196	8.376123	40.61433	2735.993	67.36521
2640.5	male	Kp234						68.217	68.003	62.668	76.115	10	6	0	5.333333	2208	2849.42	4.749033333	30.72	8.769	2.975	1.817	31	21	32.577	58.643				1801.737	2.21382	10.30421	50.88728	2883.219	56.65892
2640.7	male	kp234		44.05377999	44.18672	42.30262714	45.15296										2847.67	4.746116667	16.6	4.01	1.544	2.449	33	12	138.467	151.067				2946.928	6.397276	8.855989	44.08985	1861.882	42.22928
2661.5	male	kp234		43.51783383	43.61768	41.84962362	45.107										2960.79	4.93465	68.56	2.109	1.703	1.171	34	0	29.398	1200				2299.273		4.773475	41.82662	2384.313	57.00466
2665	male	Kp234		44.21482566	44.35946	42.7322276	45.56177	71.779	73.374	66.629	78.854	11	5	1	5.666667	1707	3451.16	5.751933333	64.05	6.067	1.713	1.809	22	18	54.734	159.235				1393.647		5.345382	38.10689	3916.485	102.7763
2665.2	male	Kp234		44.38939995	44.33976	42.84169263	45.61025	71.779	73.374	66.629	78.854	6	2	1	3	1707							22	24	36.272	64.072				2133.076		9.561012	66.55293	2447.623	36.77709
2875.1	male	Kp234						70.345	71.958	63.414	80.512	5	4	0	3	2214							8	4	87.705	145.342				3524.282	5.52266	14.49449	55.44536	2652.16	47.83376
2875.3	male	Kp234						70.345	71.958	63.414	80.512	2	0	0	0.666667	2214							17	6	239.543	243.543					1.350819
	male	kp234
2561.4	female	Kp234		57.50725883	57.72294	54.6555124	60.07969	61.628	61.217	56.204	69.591	14	5	1	6.666667	2715	4498.93	7.498216667	114.96	2.006	1.857	2.272								593.8883		6.215621	108.3771	1383.789	12.76828
2561.5	female	Kp234		59.17324383	59.13056	56.11093873	61.31644	61.628	61.217	56.204	69.591	25	8	1	11.33333	2715	5645.04	9.4084	93.36	9.14	2.351	1.3					13	20	25	755.8977		4.935335	65.38904	2278.153	34.83998
2576	female	Kp234		45.61429001	45.81843	43.55575689	47.19625	65.579	65.562	61.013	72.282	6	1	0	2.333333	1958	3004.11	5.00685	56.04	5.616	1.927	1.758					5	13	13	1013.14	0.344296	8.538071	38.90911	1795.986	46.15849
2577.1	female	Kp234		52.10990319	52.71822	49.7715921	54.37738	65.579	65.562	61.013	72.282	4	2	0	2	1958	2225.28	3.7088	4.32	6.629	2.342	1.12
2577.2	female	kp234		51.52168405	51.39373	48.74715108	53.57879										2532.98	4.221633333	17.72	6.007	2.484	1.807								1775.928
2642.6	female	kp234												2			3445.25	5.742083333	19.64	13.065	1.913	1.543					18	19	18	3539.57		1.8027	66.30011	1964.694	29.63334
2642.8	female	Kp234		53.18895576	53.05528	51.20058701	54.45271	69.164	69.193	63.517	76.958	16	4	0	6.666667	2064	415.76	0.692933333	3.16	0	2.976	0					12	12	21	538.07		9.831072	36.73133	1238.314	33.71275
2642.9	female	Kp234		50.76203312	51.08854	47.69742051	52.60442	69.164	69.193	63.517	76.958	35	8	0	14.33333	2064	2810.17	4.683616667	25.2	10.74	1.645	1.366					13	16	38	426.8968		1.351467	79.84691	1565.626	19.60785
2662.4	female	Kp234						66.715	66.82	61.121	75.686	12	3	1	5.333333	2587	2467.55	4.112583333	65.8	8.017	1.522	1.824					14	18	18	215.5162	0.586889	5.740865	64.30797	1946.069	30.2617
2662.6	female	Kp234		52.70933365	53.13938	50.47961616	54.63628	66.715	66.82	61.121	75.686	11	3	1	5	2587	4035.89	6.726483333	92.13	8.705	0.876	1.518					4	11	42	401.7953	0.601082	4.017763	33.17888	2007.583	60.50785
2662.8	female	kp234																		4.6	0.849	1.049					8	11	40	187.5636	0.452025	7.731507	35.18914	1230.228	34.96044
2876	female	Kp234						63.403	62.863	57.602	70.236	8	4	1	4.333333	2861														421.3891	0.84692	5.364026	56.33576	1646.654	29.22929
2876.2	female	Kp234						63.403	62.863	57.602	70.236	4	2	1	2.333333	2861														146.3422	0.780994	2.106129	22.69191	1596.199	70.34221
1	male	Kp234	1.01118
2	male	Kp234	1.105374
3	male	Kp234	1.029408
4	male	Kp234	1.146479
5	male	Kp234	0.92261
6	male	Kp234	0.467694
7	male	Kp234	0.537535
8	male	Kp234	0.392909
9	female	Kp234	0.810448
10	female	Kp234	0.727725
11	female	Kp234	0.829761
12	female	Kp234	0.839283
13	female	Kp234	0.694881
14	male	Veh	1.23615
15	male	Veh	1.305204
16	male	Veh	1.2618
17	male	Veh	1.636931
19	male	Veh	1.319017
20	male	Veh	1.681086
21	male	Veh	1.060976
22	male	Veh	1.05616
23	Female	Veh	0.641887
24	Female	Veh	0.659708
25	Female	Veh	0.600992
26	Female	Veh	0.607546
